# Supplementary material for: LINC00152 induced by TGF-β promotes metastasis via HuR in lung adenocarcinoma
Source: Cell Death Dis. 2022 Sep 7;13(9):772. doi: 10.1038/s41419-022-05164-2 (PMC9452677; doi:10.1038/s41419-022-05164-2)
Supplement: Supplementary file 1 — Table S1 [file 41419_2022_5164_MOESM1_ESM.xlsx]

## Sheet: Sheet1
Supplementary Table 1: Potential SMAD3 binding sites
in the promoter region of LINC00152
Motif ID	Alt ID	Sequence Name	Start	End	p-value	Matched Sequence
MA0795.1	SMAD3	NC_000002.12:87453455-87455655	2103	2112	0.000817	ATTCCAGACA
MA0795.1	SMAD3	NC_000002.12:87453455-87455655	1052	1061	0.00124	AGCCTACACA
MA0795.1	SMAD3	NC_000002.12:87453455-87455655	1267	1276	0.00245	TGCCCAGCC

## Sheet: Sheet2
Motif ID	Alt ID	Sequence Name	Strand	Start	End	p-value	q-value	Matched Sequence
MA0795.1	SMAD3	NC_000002.12:87453455-87455655	+	2103	2112	0.000817	1	ATTCCAGACA
MA0795.1	SMAD3	NC_000002.12:87453455-87455655	+	1052	1061	0.00124	1	AGCCTACACA
MA0795.1	SMAD3	NC_000002.12:87453455-87455655	+	1267	1276	0.00245	1	TGCCCAGCC
