# Supplementary material for: LINC00152 induced by TGF-β promotes metastasis via HuR in lung adenocarcinoma
Source: Cell Death Dis. 2022 Sep 7;13(9):772. doi: 10.1038/s41419-022-05164-2 (PMC9452677; doi:10.1038/s41419-022-05164-2)
Supplement: Supplementary file 2 — Table S2 [file 41419_2022_5164_MOESM2_ESM.xlsx]

## Sheet: Sheet1
Supplementary Table 2: Data of 32 clinicopathologic LUAD patients for analyzing the expression of LINC00152
No.	Age	Sex	Diagnosis	Grade	TX	NX	MX
1	50	female	lung adenocarcinoma	moderately-poorly differentiated	3	2	0
2	61	male	lung adenocarcinoma	moderately-poorly differentiated	4	0	0
3	53	female	lung adenocarcinoma	moderately differentiated	3	1	0
4	60	male	lung adenocarcinoma	moderately-poorly differentiated	4	0	0
5	40	male	lung adenocarcinoma	moderately-poorly differentiated	4	2	0
6	43	male	lung adenocarcinoma	moderately-poorly differentiated	2	1	0
7	58	male	lung adenocarcinoma	moderately-poorly differentiated	4	0	0
8	73	male	lung adenocarcinoma	moderately differentiated	2	0	0
9	60	male	lung adenocarcinoma	moderately differentiated	3	0	0
10	58	female	lung adenocarcinoma	well-moderately differentiated	1	0	0
11	57	female	lung adenocarcinoma	moderately-poorly differentiated	2	1	0
12	47	female	lung adenocarcinoma	moderately differentiated	3	0	0
13	75	female	lung adenocarcinoma	moderately-poorly differentiated	2	0	0
14	47	male	lung adenocarcinoma	moderately differentiated	2	0	0
15	84	male	lung adenocarcinoma	poorly differentiated	2	1	0
16	59	female	lung adenocarcinoma	moderately differentiated	2	0	0
17	67	female	lung adenocarcinoma	moderately-poorly differentiated	2	0	0
18	64	male	lung adenocarcinoma	moderately differentiated	3	2	0
19	50	female	lung adenocarcinoma	moderately-poorly differentiated	3	2	0
20	34	male	lung adenocarcinoma	poorly differentiated	3	2	0
21	40	male	lung adenocarcinoma	Mucinous adenocarcinoma	3	2	0
22	60	female	lung adenocarcinoma	well-moderately differentiated	1	0	0
23	65	male	lung adenocarcinoma	moderately differentiated	2	0	0
24	46	male	lung adenocarcinoma	moderately-poorly differentiated	3	1	0
25	49	female	lung adenocarcinoma	moderately-poorly differentiated	2	0	0
26	55	female	lung adenocarcinoma	moderately differentiated	3	2	0
27	58	male	lung adenocarcinoma	moderately-poorly differentiated	4	0	0
28	57	female	lung adenocarcinoma	moderately-poorly differentiated	2	1	0
29	55	male	lung adenocarcinoma	moderately-poorly differentiated	4	1	0
30	51	male	lung adenocarcinoma	poorly differentiated	2	2	0
31	69	male	lung adenocarcinoma	moderately-poorly differentiated	2	1	0
32	72	female	lung adenocarcinoma	poorly differentiated	2	0	0
