# Supplementary material for: LINC00152 induced by TGF-β promotes metastasis via HuR in lung adenocarcinoma
Source: Cell Death Dis. 2022 Sep 7;13(9):772. doi: 10.1038/s41419-022-05164-2 (PMC9452677; doi:10.1038/s41419-022-05164-2)
Supplement: Supplementary file 3 — Table S3 [file 41419_2022_5164_MOESM3_ESM.xlsx]

## Sheet: Sheet1
Supplementary Table 3: Primers and siRNAs used in this study
Primers used in qRT-PCR analysis
β-Actin	GTCACCGGAGTCCATCACGAT
	TCACCAACTGGGACGACATG
GAPDH	CAAGGTCATCCATGACAACTTTG
	GTCCACCACCCTGTTGCTGTAG
LINC00152	AAAATCACGACTCAGCCCCC
	AATGGGAAACCGACCAGACC
C-MYC	CGTCTCCACACATCAGCACAA
	TCTTGGCAGCAGGATAGTCCTT
SMAD3	CACGCAGAACGTGAACACC
	GGCAGTAGATAACGTGAGGGA
HuR	ATGAAGACCACATGGCCGAAGACT
	AGTTCACAAAGCCATAGCCCAAGC
ZEB1	ACTCTGATTCTACACCGC
	TGTCACATTGATAGGGCTT
SNAI1	TGCGTCTGCGGAACCTG
	GGACTCTTGGTGCTTGTGGA
SNAI2	TGTGACAAGGAATATGTGAGCC
	TGAGCCCTCAGATTTGACCTG
Vimentin	CCTGAACCTGAGGGAAACTAA
	GCAGAAAGGCACTTGAAAGC
E-Cadherin	GCCCCATCAGGCCTCCGTTT
	ACCTTGCCTTCTTTGTCTTTGTTGGA
N-Cadherin	TGGACCATCACTCGGCTTA
	ACACTGGCAAACCTTCACG
Primers used in plasmid construction
pcDNA3.1-LINC00152	CCCAAGCTTAATGTGACTAGACACAAAGTAG
	CCGCTCGAGGCCTTTACCTTTATACAATTTAT
PGL3-enhancer-LINC00152	CTAGCTAGCAATGTGACTAGACACAAAGTA
	CGTTGCGGCCGCTTTACCTTTATACAATTTATTGG
R1	GCACTTGGTATTGCCTGAT
	CCCTTGGAGCCTTTTTTGG
R2	GCAGATGTAATCACAGCAG
	CAAATAGTAAAGCACCAAG
R3	GAATGAAGGCTGAGGTGTG
	CCAGGAACTGTGCTGTGAA
Oligonucleotide sequences of sgRNAs for CRISPR-LINC00152 A549 cells
sgRNA1	CACCGCTGGACTGGTCCGGTTCCC
	AAACGGGAACCGGACCAGTCCAGC
sgRNA2	CACCAAGGCTGCTGCGTCCTGGTG
	AAACCACCAGGACGCAGCAGCCTT
siRNAs (5'to3')
siLINC00152-001	TGATCGAATATGACAGACACCGAAA
siLINC00152-002	CAGGGAATCTTTCAGCTGGATTCCG
siLINC00152-003	TCTATGTGTCTTAATCCCTTGTCCT
siSMAD3	CGTCAACACCAAGTGCATC
siHuR-001	GACCCAGGATGAGTTACGA
siHuR-002	GAGCGATCAACACGCTGAA
siHuR-003	GGTTGCGTTTATCCGGTTT
