# Supplementary material for: LINC00152 induced by TGF-β promotes metastasis via HuR in lung adenocarcinoma
Source: Cell Death Dis. 2022 Sep 7;13(9):772. doi: 10.1038/s41419-022-05164-2 (PMC9452677; doi:10.1038/s41419-022-05164-2)
Supplement: Supplementary file 4 — Table S4 [file 41419_2022_5164_MOESM4_ESM.xlsx]

## Sheet: Sheet1
Supplementary Table 4: Information on antibodies used in this study
Antibody	Company	Catalog #	Species	Dilution	Note
				WB
GAPDH	Proteintech	104941-AP	Rabbit	1:5000
Normal mouse IgG	Santa Cruz Blotechnology	SC-2025	Mouse	1:2000	CHIP(1:500)
Snail	Cell Signaling Technology	3879	Rabbit	1:1000
Slug	Cell Signaling Technology	9585	Rabbit	1:1000
Vimentin	Cell Signaling Technology	5741	Rabbit	1:1000
ZO-1	Cell Signaling Technology	13663	Rabbit	1:1000
Claudin-1	Cell Signaling Technology	13255	Rabbit	1:1000
N-Cadherin	Affinity	AF4039	Rabbit	1:1000
E-Cadherin	Affinity	AF0131	Rabbit	1:1000
SMAD3	Thermo Fisher	MA5-14939	Rabbit	1:1000	CHIP(1:50)
HuR	Proteintech	11910-1-AP	Rabbit	1:1000
ZEB1	Proteintech	21544-1-AP	Rabbit	1:1000
